# Supplementary material for: In Situ, Nitrogen-Doped Porous Carbon Derived from Mixed Biomass as Ultra-High-Performance Supercapacitor
Source: Nanomaterials (Basel). 2024 Aug 21;14(16):1368. doi: 10.3390/nano14161368 (PMC11357087; doi:10.3390/nano14161368)
Supplement: Supplementary file 1 [file nanomaterials-14-01368-s001.zip]

Archive with 1 entries (1 files):
- nanomaterials-3151670-supplementary.pdf
